# Supplementary material for: Risk of Benign and Malignant Thyroid Disorders in Subjects Treated for Paediatric/Adolescent Neoplasia: Role of Morphological and Functional Screening
Source: Children (Basel). 2021 Aug 31;8(9):767. doi: 10.3390/children8090767 (PMC8468117; doi:10.3390/children8090767)
Supplement: Supplementary file 1 [file children-08-00767-s001.zip]

Archive with 1 entries (1 files):
- children-1339790-supplementary.pdf
